# Supplementary material for: A Perturbation Model of Gradient Energy Anisotropy for Phase-Field Simulation of Ferroelectrics
Source: Materials (Basel). 2026 Apr 4;19(7):1445. doi: 10.3390/ma19071445 (PMC13074933; doi:10.3390/ma19071445)
Supplement: Supplementary file 1 [file materials-19-01445-s001.zip]

Archive with 1 entries (1 files):
- materials-4180042-supplementary.pdf
